# Supplementary material for: Candidates for chemosensory genes identified in the Chinese citrus fly, Bactrocera minax, through a transcriptomic analysis
Source: BMC Genomics. 2019 Aug 14;20:646. doi: 10.1186/s12864-019-6022-5 (PMC6693287; doi:10.1186/s12864-019-6022-5)
Supplement: Supplementary file 1 — Table S1. Overview of the sequencing and assembly process. (XLSX 9 kb) [file 12864_2019_6022_MOESM1_ESM.xlsx]

## Sheet: Sheet1
Additional file 1: Table S1. Overview of the sequencing and assembly process.
	FA (female antennae)	MA (male antennae)	FG (female rectal glands)	MG (male rectal glands)
Mean length (bp)	150	150	150	150
Total Raw Reads	53371072	53397554	52774522	51148064
Total Clean Reads	51869252	51849086	51152258	49576454
Total Clean Bases (G)	7.78	7.78	7.67	7.67
Clean Reads GC (%)	39.1	39.73	41.4	41.4
Clean Reads Q20 (%)	98.61	98.66	98.47	98.56
Clean Reads Q30 (%)	96.61	96.74	96.38	96.55
Combined Trinity assembly of the four transcriptomes
Total Number of unigenes	120803
200–300	53300
300–500	36527
500-1000	25279
1000–2000	15523
2000+	19309
Min Length (bp)	200
Max length (bp)	35746
Mean Length (bp)	717
Unigene N50	1306
Unigene N90	267
