# Supplementary material for: Candidates for chemosensory genes identified in the Chinese citrus fly, Bactrocera minax, through a transcriptomic analysis
Source: BMC Genomics. 2019 Aug 14;20:646. doi: 10.1186/s12864-019-6022-5 (PMC6693287; doi:10.1186/s12864-019-6022-5)
Supplement: Supplementary file 2 — Table S2. Functional annotation of the unigenes in different databases. (XLSX 10 kb) [file 12864_2019_6022_MOESM2_ESM.xlsx]

## Sheet: Annotation.statistics
Annotated Database	Number of Unigenes	Percentage (%)
Nr_Annotation	26043	21.55
Nt_Annotation	18005	14.9
PFAM_Annotation	22269	18.43
KOG/COG_Annotation	11209	9.27
SwissProt_Annotation	16147	13.36
GO_Annotation	22505	18.62
KEGG_Annotation	9942	8.22
Annotated in all Databases	4911	4.06
Annotated in at least one Database	36287	30.03
