# Supplementary material for: Candidates for chemosensory genes identified in the Chinese citrus fly, Bactrocera minax, through a transcriptomic analysis
Source: BMC Genomics. 2019 Aug 14;20:646. doi: 10.1186/s12864-019-6022-5 (PMC6693287; doi:10.1186/s12864-019-6022-5)
Supplement: Supplementary file 7 — Table S4. FPKM value of candidate chemosensory genes in Bactrocera minax. (XLSX 22 kb) [file 12864_2019_6022_MOESM7_ESM.xlsx]

## Sheet: OR
Gene Name	FA_FPKM	MA_FPKM	FG_FPKM	MG_FPKM
BminORco	380.43	390	34.76	33.02
BminOR7a.1	0.39	1.16	0.13	0.27
BminOR7a.2	69.55	106.34	0.24	0.07
BminOR7a.3	39.12	37.11	0.15	0.95
BminOR7a.4	12.05	19.59	0	0.03
BminOR7a.5	14.22	23.38	0.07	0.07
BminOR7a.6A	15.48	14.2	0.03	0
BminOR7a.6B	4.59	2.38	2.52	4.88
BminOR7a.7	10.36	10.22	0.06	0
BminOR10a	25.84	29.13	0.07	0
BminOR13a.1	17.28	16.25	6.27	7.07
BminOR13a.2	7.8	8.63	0.04	0.08
BminOR19a	18.59	20.4	8.58	10.12
BminOR33c	6.95	7.66	0	0
BminOR42a	9.7	8.6	0.02	0.02
BminOR43a.1	8.76	10.55	0.05	0.04
BminOR43a.2	16.23	15.41	0.45	0.18
BminOR43a.3	7.11	9.83	0.01	0.05
BminOR43a.4	11.69	10.95	0.21	0.22
BminOR45a	6.95	7.43	0.04	0.04
BminOR46a	1.47	1.3	0.1	0.27
BminOR47b	21.86	21.97	11.27	12.53
BminOR49a	2.98	3.31	0	0.09
BminOR59a.1	1.14	1.74	0	0
BminOR59a.2	0.68	1.01	0.1	0
BminOR63a.1	12.13	12.47	0.09	0.08
BminOR67c.1	22.87	22.92	0.04	0.04
BminOR67d.1	18.16	18.91	0.53	0.13
BminOR67d.2	20.8	21.56	0.6	0.29
BminOR67d.3	7.1	7.53	0	0.13
BminOR67d.4	10.98	9.06	0.04	0
BminOR69a.1	26.39	26.15	0	0
BminOR69a.2	3.61	4.14	0.04	0
BminOR74a	21.88	18.25	0	0.12
BminOR82a	13.27	12.7	0.05	0.03
BminOR85d	16.02	15.56	0.07	0.04
BminOR88a	33.93	36.79	0.04	0.05
BminOR92a	51.48	49.68	61.22	61.25
BminOR94b.1	12.13	13.99	0.2	0.09
BminOR94b.2	1.62	1.9	0	0

## Sheet: IR
	Gene Name	FA_FPKM	MA_FPKM	FG_FPKM	MG_FPKM
Antennal IRs	BminIR8a	57.17	55.93	0.19	0.08
Antennal IRs	BminIR25a	107.09	109.9	0.68	0.33
Antennal IRs	BminIR21a	14.12	13.45	9.8	10.03
Antennal IRs	BminIR40a	15.63	15.89	0.13	0.04
Antennal IRs	BminIR41a	17.09	16.62	0.02	0.04
Antennal IRs	BminIR64a	5.36	6.44	0	0.04
Antennal IRs	BminIR75a.1	11.94	9.86	0.02	0.02
Antennal IRs	BminIR75a.2	11.8	6.92	0	0		FA
Antennal IRs	BminIR75d	37.94	40.32	0.12	0.02
Antennal IRs	BminIR76a	38.88	40.63	0.04	0.53
Antennal IRs	BminIR76b	44.55	48.92	0.22	0.19
Antennal IRs	BminIR84a	45.9	45.78	1.85	3.22
Antennal IRs	BminIR92a	13.34	13.22	0	0.03
Antennal IRs	BminIR93a	133.08	122.26	24.53	25.81
Divergent IRs	BminIR10a	0.58	0.81	0.18	0.18
Divergent IRs	BminIR68b	0.26	0.59	0	0
Divergent IRs	BminIR85a	0.57	0.94	0.25	0.13
Divergent IRs	BminIR87a	0.78	0.98	0.32	0.09
Divergent IRs	BminIR100a	5.47	7.78	0.16	0.09
non NMDA iGluRs	BminGluRIIA	1.38	0.71	25.83	2
non NMDA iGluRs	BminGluRIIB	0.11	0	0.45	1.27
non NMDA iGluRs	BminGluRIIC	0.38	0.4	46.89	21.02
non NMDA iGluRs	BminGluRIID	14.14	13.72	6.54	5.77
non NMDA iGluRs	BminClumsy	2.42	1.8	11.7	13.21
non NMDA iGluRs	BminCG11155	20.76	16.46	0.27	0.41
non NMDA iGluRs	BminCG3822	0.14	0.12	0.8	0.44
non NMDA iGluRs	BminCG5621	2.52	2.24	3.15	12.11
non NMDA iGluRs	BminCG9935	3.74	5.26	0.44	0.7
NMDA iGluRs	BminNmdar.1	5.94	7.03	0.42	0.89
NMDA iGluRs	BminNmdar.2	0.58	0.66	0.82	0.34

## Sheet: GR
Gene Name	FA_FPKM	MA_FPKM	FG_FPKM	MG_FPKM
BminGR21a	62.41	69.66	0.08	0.16
BminGR63a	14.63	15.66	0	0
BminGR22	14.24	11.17	0	0
BminGR64b	0.6	0.2	1.42	1.43
BminGR64e	0.9	5.47	0	0
BminGR64f	14.48	16.81	0.09	0.1
BminGR43a	1.71	2.54	0.05	0.06
BminGR23a.1	2.19	2.47	0	0
BminGR23a.2	4.25	3.27	0	0.03
BminGR28a	4.3	3.86	1.61	0.78
BminGR28bC	1.04	1.1	0	0.07
BminGR59f	39.38	32.11	20.77	27.34
BminGR77a.1	3.37	2.36	0	0
BminGR77a.2	1.75	1.11	0	0
BminGR97a	1.27	1.17	1.36	1.12
BminGR98a	2.71	3.62	0.32	0.29
BminGR98b	8.38	8.26	0.13	0.67

## Sheet: SNMP
Gene Name	FA_FPKM	MA_FPKM	FG_FPKM	MG_FPKM
BminSNMP1a	439.2	511.99	4.08	2.28
BminSNMP1b	141.77	166.65	0.36	0.4
BminSNMP2	2.63	3	0.83	2.76

## Sheet: OBP
	Gene Name	FA_FPKM	MA_FPKM	FG_FPKM	MG_FPKM
Classic	BminOBP28a.2	19450.8	19421.2	78.2	116.88
Classic	BminOBP83b	15221.9	17461.3	86.24	27.9
Classic	BminOBP83a	4595.36	4696.75	11.35	7.65
Classic	BminOBP19d	3433.06	3258.18	13.37	8.81
Classic	BminOBP19a.1	1268.39	1293.97	2.91	1.84
Classic	BminOBP28a.1	1162.6	956.29	23.76	10.9
Classic	BminOBP99b	844.84	763.53	310.03	476.05
Classic	BminOBP44a	591.47	383.26	272.87	307.15
Classic	BminOBP84a.1	431.92	408.98	0.73	0.64
Classic	BminOBP69a	216.53	220.85	6.69	4.56
Classic	BminOBPLUSH	146.61	155.76	0.39	0.23
Classic	BminOBP19c.2	83.57	71.78	0.87	0.85
Classic	BminOBP84a.2	46.48	48.85	4.03	4.26
Classic	BminOBP56a	45.63	17.55	86.13	451.49
Classic	BminOBP56d	23.57	7.6	12.08	94.54
Classic	BminOBP56c	19.38	0	0	0
Classic	BminOBP19b	11.89	11.88	0.49	1.38
Classic	BminOBP57c	8.64	0	0.72	0.22
Classic	BminOBP19c.1	7.67	4.97	7.68	3.88
Classic	BminOBP47a	5.36	10.18	0	0
Classic	BminOBP56h.2	5.15	0.59	1.39	2.01
Classic	BminOBP19a.2	1.44	2.78	0.32	2.3
Classic	BminOBP56h.1	1.08	0.85	0	0.44
Minus-C	BminOBP99c.2	63.39	37.66	424.8	4618.48
Minus-C	BminOBP8a	43.24	41.62	36.42	137.63
Minus-C	BminOBP99c.1	18.3	13.13	141.24	1163.79
Minus-C	BminOBP99d	0.55	0	25.06	1.26
Plus-C	BminOBP49a	15.34	14.31	0.75	0.98
Plus-C	BminOBP50b	7.82	7.04	75.14	668.71
Plus-C	BminOBP58c	2	1.6	5.77	1.73
Plus-C	BminOBP50e	0.19	0.18	0.65	1.49
Dimer	BminOBP83ef	33.11	19.66	293.39	147.45
Dimer	BminOBP83cd	0.36	0.21	0.72	4.47

## Sheet: CSP
Gene Name	FA_FPKM	MA_FPKM	FG_FPKM	MG_FPKM
BminCSP1	24.41	19.56	38.56	16.07
BminCSP2	11496.3	10087.9	1765.58	934.81
BminCSP3	2379.39	2519.22	5.13	3.81
BminCSP4	9.94	8.17	1.97	1.11
