# Supplementary material for: Candidates for chemosensory genes identified in the Chinese citrus fly, Bactrocera minax, through a transcriptomic analysis
Source: BMC Genomics. 2019 Aug 14;20:646. doi: 10.1186/s12864-019-6022-5 (PMC6693287; doi:10.1186/s12864-019-6022-5)
Supplement: Supplementary file 9 — Table S6. Primers of candidate ORs and antennal IRs in Bactrocera minax used for RT-qPCR. (XLSX 13 kb) [file 12864_2019_6022_MOESM9_ESM.xlsx]

## Sheet: Sheet1
Gene Name	Forward Primer (5'-3')	Reverse Primer (5'-3')	TM (℃)	Product size (bp)
Bminα-TUB	CTACCATCAAGACCAAGCGC	CGACATACCAGTGCACGAAG	59	231
BminGAPDH2	CGTTTGCGGTGTCAATTTGG	CACCAGTTGAAGCGGGAATG	59	245
BminORco	ACGTTGTTGGCATATCAGGC	CTCGGAGCCATCATACCAGT	59	186
BminOR7a.1	GCAATAACCGGCACAAAACC	TCGCCTTCAATGGTAGAGCT	59	199
BminOR7a.2	TGCAGGTGGTGGATATGGTT	GGGCAATTTCGAGCTTTCCA	59	221
BminOR7a.3	TGACGCCATTTTCCATTGCA	CCCAAAGCCCATGTTGTTCA	59	196
BminOR7a.4	ATGTCAGCCTCTTGACGGAT	TGAGAGAAAGGATCGTGCCA	59	150
BminOR7a.5	CTACTGCCCGCTGTCATTTC	AGTCTTCCCGCTGCGTATAA	59	206
BminOR7a.6A	TAAGATCAAACAGTGCGCCG	ACTTGCAGCCAATACTCCCA	59	177
BminOR7a.6B	GATTCACGCTACACCGAACC	CTTGCAGCCAAAACTCCCAT	59	208
BminOR7a.7	AATAACCGGACGTGGCATTG	TGTCGTGATGGTGTTTTGCA	59	214
BminOR10a	CGCCTTACTTTCCGCTAACC	CCAAACGCCACTCCAATAGG	59	216
BminOR13a.1	TGAGGACTCGCTATTTGGCT	TTCTATCCAGACGCCGAACA	59	164
BminOR13a.2	GTGCGTTGTGTCCTTCCAAT	CACCAACAAATCCTCCCAGC	59	184
BminOR19a	TCAGTGGAAGCACGTCTCAT	AGGCTTGCGGATAAGTGTCT	59	151
BminOR33c	AAATCCAACGCCAGCAGATC	GCCATATTTGCGCCACCATA	59	246
BminOR42a	AAGCACTTCCACTGGCTTTG	TCCTGACTTCAAGCACCCTT	59	183
BminOR43a.1	GAAGACAATCCGCTGCTCTC	GGCCAAATCACCCCATTGTT	59	159
BminOR43a.2	GTGCCACTTACGCTTCCTTC	CTGACAGAGCTTCCAGACGA	59	227
BminOR43a.3	AGACATTGGTGAGATGGGCA	CCCCTGGATCGCTATTTTGC	59	161
BminOR43a.4	GCCGTGCAATACCCATTCAT	CCTTTAAGACCAGTTCGCCG	59	160
BminOR45a	GCCACCTACCCCATCGATTA	CGTTCACTCAAATCGGCTGT	59	203
BminOR46a	GCATGTGGCGATCTTTTGGA	GATACATTGACCGGCAGCAG	59	219
BminOR47b	GTAACCAGCGCATCCTTCAG	GGCCACCAACATGTATAGCG	59	245
BminOR49a	TCTTGGACCAATGCTCCAGT	TGTCCCGCAAAAGTACACAC	59	228
BminOR59a.1	CCCTGATGCCTCGACCAATA	CGCCCACAACGCCATAAATA	59	236
BminOR59a.2	CCCGGCATATTTTCCCTTCG	AACAAGCGTACATGACCAGC	59	162
BminOR63a.1	GAGGCCGTTTTCACAGCTTT	CGAATGTTACGCCAAACTGC	59	212
BminOR67c.1	TACAATCATCCCTGGCACGA	GTAAGAAGTGGTGCAGAGCG	59	150
BminOR67d.1	TCTGGTCCATCACAGCACAT	ATCGCTCACATCCAGATCGT	59	221
BminOR67d.2	AAAGGCAAAAGCATCCCTCC	AAAACATCAAGCAGCACCGT	59	214
BminOR67d.3	TACATTGGCCGTGCATACTG	ACGTTTGGCTGTTTTGCTCT	59	172
BminOR67d.4	TATTTCGGGAATAGGCCGCA	ATTCCAACAACCGAAGCACC	59	180
BminOR69a.1	GAACCTTTCACTTGGAGCGG	TTCGGTTACCTGCACGATTG	59	174
BminOR69a.2	CACAGTAACTTGTTGCGCCT	AAGCCTGCCGAAAACATCAG	59	155
BminOR74a	GGTCTTGGCACCGAATTTGA	CGGCGGATCTTCTCGAAAAG	59	156
BminOR82a	GCTGCAAGTGTGTGTCATCA	CATTGCGACATTTGAACGGC	59	180
BminOR85d	GTGTTCTGCCCTACTCCTGT	CCTGAATATCGCGTGCCAAT	59	189
BminOR88a	AACGCCAGGGATGTCACTAA	TGCACCTTCTCGACTTCCAT	59	185
BminOR92a	GGAGAGTTTATGCGCCTTGG	GCTTGTCGCCGTAATAGCAA	59	245
BminOR94b.1	CCGATGTCTACGTTTTGCCC	CAACAGCGACAAGTGGAACA	59	170
BminOR94b.2	TCGCCTGGATGAAGTTGCTA	TGCCAAGTACGCCTGTAGAA	59	164
BminIR8a	GCGCCGTATTTTGAGCAAAC	GGCCGCACGATTATTTCTGT	59	195
BminIR25a	TGGTTCCTCAGCAATGACCT	GGCTGAAGTTGAGTTGCGAA	59	238
BminIR21a	CGCTCAACACAATGGAAGCT	CGGGAAGAGGTTAACATGCG	59	228
BminIR40a	GCTAATGAGGTGCGCTTTGA	TGCAGCATTGGGAAGTAACG	59	183
BminIR41a	TTGAGTGAAAGGATGCGTGC	TCAAGAAGCTGGCGAACAAC	59	163
BminIR64a	GCAAGTGGAACGAGATGTCC	ACCTGTCATTACTGCGTCCA	59	173
BminIR75a.1	GCACGTTTTGGTTTTCAGGC	TCGGTATGAAGGGTGTGGAC	59	163
BminIR75a.2	TTTGCGCCCGGATAAAAGTC	AGAAAGAGTGGTGCCGTGTA	59	201
BminIR75d	GGTGATTACGAGGCGCAAAT	GACCTCAGTTTGTGCTTGCA	59	228
BminIR76a	GTTCTGGTGTCACTTGCCTG	CAGTATCGGATGGCGCTAGA	59	162
BminIR76b	TAATACTCTCGGCGGCTCTG	CCAGTGGTGCATCATCCAAG	59	153
BminIR84a	AACAACACCTCCAACATGCC	CTGCTGCAACAACACATCCT	59	242
BminIR92a	TCACTTACGCCTGGAACCAT	GCAGGCCCCAAAATAGCTAC	59	195
BminIR93a	GCTGCCTTCAAATCGTGCTA	TGTCGTCGATCTGGTAGAGC	59	230
